# Supplementary material for: Comparison Between Modified Lateral Arm Free Flap and Traditional Lateral Arm Free Flap for the Reconstruction of Oral and Maxillofacial Soft Tissue Defects
Source: Front Oncol. 2022 May 26;12:877799. doi: 10.3389/fonc.2022.877799 (PMC9178180; doi:10.3389/fonc.2022.877799)
Supplement: Supplementary file 2 [file Table_1.xlsx]

## Sheet: Sheet1
																								Two-point discrimination distance in the donor site（Upper arm lateral skin）		Two-point discrimination distance in the donor site（Posterior lateral forearm skin）		Elbow joint motor function assessment of modified groups（Pre-operation）				Elbow joint motor function assessment of modified groups（12-month postoperatio）
Serial number	Gender	Age	Tumor site	T stage	N stage	Number of veins accompanying the flap	Number of flap perforators	Flap width	Flap length	flap survival	Flap pedicle length	Flap pedicle length	Flap pedicle length	Flap arterial diameter	Flap arterial diameter	Flap arterial diameter	Flap Vein Diameter	Flap Vein Diameter	Flap Vein Diameter	Flap thickness	Flap thickness	Flap thickness	the distance from the first perforator to the deltoid stop point	Pre-operation（mm）	12-month postoperation（mm）	Pre-operation（mm）	12-month postoperation（mm）	Elbow bending	Elbow extension	Pronation	Supination	Elbow bending	Elbow extension	Pronation	Supination	HSS value
1	M	42	Tongue	T2	N1	2	2	8	10	YES	13	14.1	12	1.37	1.45	1.4	2.76	2.74	2.64	4	4.24	4.62	10.5	37.8	36.2	28.5	36.4	139	0	85	86	138	0	83	84	93
2	M	51	gingiva	T1	N0	2	3	8	11	YES	10.1	11.1	12	1.3	1.47	1.25	2.08	2.11	1.97	4.14	4.61	4.02	9.6	48.6	49.2	47.3	34.1	140	2	82	84	138	2	81	80	90
3	M	35	Cheek	T2	N0	2	3	10	8	YES	12	12.5	11.7	1.55	1.68	1.57	2.33	2.17	2.29	4.06	4.29	3.59	9.3	42.5	33.2	38.7	30.5	137	0	88	85	135	0	86	83	94
4	F	36	Tongue	T2	N1	2	4	8	8	YES	10	10.2	9.8	1.5	1.62	1.52	2.51	2.5	2.41	4.01	4.21	3.81	11.1	47.7	49.3	40.8	31.5	132	2	84	83	139	5	83	81	90
5	M	47	Tongue	T1	N0	2	2	8	9	YES	11.7	11.9	12.5	1.29	1.17	1.42	2.06	2.1	2.02	3.86	4.01	3.51	11.3	37.7	49.3	28.2	37.4	143	0	82	84	143	0	82	82	90
6	M	44	Tongue	T2	N1	2	3	9	8	YES	12	11.7	12.5	1.37	1.35	1.36	2.28	2.41	2.25	3.03	3.02	2.99	11.9	38.5	35.8	37.3	37.5	145	0	89	90	141	0	87	89	95
7	M	49	gingiva	T2	N1	2	3	9	10	YES	13.2	13.6	12.3	1.63	1.67	1.59	2.38	2.25	2.37	4.84	4.38	4.65	10.5	31.9	30.6	28.5	35.3	149	1	86	86	148	1	86	83	90
8	M	57	gingiva	T2	N0	2	2	9	9	YES	11	11.3	10.8	1.61	1.64	1.53	2.49	2.61	2.51	4.25	4.62	3.88	9.4	47.4	49.2	37.5	37.4	142	0	83	84	141	0	83	82	94
9	M	53	Tongue	T3	N1	2	5	10	10	YES	12	12.6	11.5	1.5	1.6	1.47	2.01	1.96	1.92	4.76	4.18	4.63	10.6	48.6	51.2	40.8	40.6	141	0	86	82	140	0	86	82	93
10	M	46	Tongue	T2	N1	2	3	8	13	YES	12.2	12.6	11.2	1.64	1.67	1.64	2.01	2.06	1.96	3.43	3.01	4.11	12.3	47.6	48.2	39.2	40.2	147	0	83	85	144	0	82	81	95
11	M	57	Cheek	T3	N1	2	5	8	16	YES	10.2	9.6	10.2	1.7	1.7	1.78	2.22	2.16	2.01	4.35	4.44	4.26	9.3	48.4	48.5	40.5	38.6	140	2	87	84	140	2	85	81	96
12	M	52	gingiva	T1	N0	2	3	8	11	YES	11.3	11.4	10.3	1.44	1.48	1.4	2.64	2.71	2.58	3.64	3.61	3.68	10.6	56.5	54.3	28.7	38.5	146	0	84	83	144	0	83	82	88
13	M	45	Tongue	T2	N0	2	3	5	12	YES	13	12.6	13.6	1.26	1.36	1.36	2.02	2.25	1.96	4.23	4.44	4.02	9.5	49.5	34.8	29.5	35.1	138	0	85	83	136	0	84	82	93
14	M	46	Tongue	T2	N1	2	6	10	14	YES	13.8	13.5	14.8	1.69	1.53	1.48	1.72	1.73	1.55	4.78	4.31	4.8	9.9	49.1	48.6	38	39.5	141	1	85	88	140	1	83	86	90
15	M	32	Cheek	T2	N0	2	3	7	14	YES	13	13.6	14	1.5	1.48	1.39	2.28	2.3	2.26	4.38	4.52	4.16	10.1	36.2	34.3	30.8	32.5	148	0	83	80	146	0	80	80	97
16	M	44	Tongue	T2	N0	2	4	7	10	YES	11.1	12.5	12.6	1.66	1.74	1.6	2.12	2.21	2.13	3.63	3.33	3.61	10.5	48.3	51.1	27.7	35.2	145	0	82	84	143	0	81	80	91
17	M	47	gingiva	T3	N1	1	3	9	12	YES	13.1	15	14	1.52	1.42	1.36	2.79	2.74	2.73	3.99	4.08	3.9	11.2	45.5	49.6	30.5	37.7	147	0	87	85	145	0	84	83	90
18	M	42	Tongue	T2	N0	2	4	8	10	YES	17.4	17.4	19.2	1.56	1.52	1.6	2.22	2.31	2.41	4.15	4.12	4.2	10.8	56.7	54.6	39.6	35.1	144	1	84	84	142	1	82	83	94
19	M	58	Cheek	T2	N0	2	5	8	11	YES	12	11.7	12.5	1.6	1.69	1.59	2.58	2.5	2.58	4.2	4.3	4.47	9.7	49.2	36.6	37.8	35.6	147	0	86	85	145	0	84	85	95
20	M	60	gingiva	T1	N1	2	3	9	14	YES	13	12.6	13.6	1.76	1.8	1.63	2.38	2.36	2.41	4.07	4.21	4.22	12.5	33.5	32.6	36.7	41.3	138	0	81	86	136	0	80	86	95
21	M	61	Tongue	T3	N0	2	4	8	12	YES	14	14.2	13.8	1.6	1.62	1.43	2.36	2.52	2.36	4.37	4.4	4.31	9.6	45.3	49.7	38.6	35.7	142	0	86	84	142	0	84	82	90
22	M	56	Cheek	T1	N0	2	3	7	15	YES	12.6	14.2	12.4	1.89	1.78	1.68	2.36	2.33	2.4	4.36	4.4	4.05	10.4	32.3	31.4	25.1	37.9	140	0	87	84	137	0	84	84	87
23	M	63	Tongue	T2	N1	2	3	8	16	YES	12	12.6	11.4	2.02	1.96	2.1	2.43	2.51	2.46	4.13	4.17	4.02	10.6	38.6	37.9	46.5	36.1	142	1	85	85	141	2	85	84	90
24	M	62	Floor of mouth	T2	N0	1	4	7	14	YES	12.9	12.9	11.7	1.64	1.68	1.6	2.33	2.41	2.25	4.29	4.16	4.33	9.9	44.4	48.3	38.6	38.4	145	1	86	84	143	0	84	83	94
25	F	53	Cheek	T3	N1	2	3	7	23	YES	16.1	16.6	17	1.88	1.79	1.67	2.56	2.51	2.63	3.95	4.03	4.01	12.8	48.4	49.3	39.4	36	140	1	88	85	139	5	85	81	89
26	M	58	Oropharynx	T2	N0	2	6	8	14	YES	11	11.6	10.4	1.58	1.54	1.62	2.66	2.71	2.52	4.4	3.96	4.13	13	20.2	29.3	40.8	35.5	144	0	88	89	143	0	87	88	91
27	M	53	Tongue	T2	N0	2	3	10	9	YES	10.5	10.1	11	1.84	1.84	1.82	2.46	2.21	2.42	4.53	4.77	4.24	9.4	47.2	47.7	30.6	36	136	1	84	82	141	0	83	80	89
28	M	55	gingiva	T3	N1	2	4	0	10	YES	10.5	10.3	10.8	1.99	1.98	1.84	2.33	2.41	2.27	3.74	3.95	3.55	9.5	52.4	51.8	26.2	32.6	140	0	89	89	145	1	86	87	95
29	M	62	Tongue	T2	N0	2	2	7	11	YES	15	15.4	14.6	1.57	1.7	1.72	2.63	2.61	2.67	4.26	4.21	4.32	9.3	54.3	52.7	38.4	42.5	151	0	82	78	148	0	81	78	94
30	M	52	Floor of mouth	T1	N0	2	3	6	16	YES	9	8.4	9.6	1.92	1.78	1.69	2.31	2.21	2.42	4.33	4.63	4.44	9.5	48.7	47.4	31.6	40.2	144	1	88	88	140	0	88	86	90
31	M	45	Oropharynx	T1	N0	2	3	7	14	YES	9.2	10	9.3	1.58	1.68	1.64	2.56	2.6	2.7	4.79	4.36	4.72	9.9	43.3	48.2	37.5	37.5	136	1	86	89	144	0	85	86	95
32	M	44	gingiva	T2	N1	2	6	7	10	YES	14	13.9	14.2	1.54	1.6	1.48	2.22	2.31	2.15	4.2	4.42	4.17	9.7	46.3	49.2	39	37.4	153	1	89	85	151	2	88	87	96
33	M	38	Tongue	T2	N0	2	3	4	16	YES	12.3	13	12.3	1.79	1.62	1.57	2.78	2.88	2.61	4.01	4.32	4.31	10.9	38.4	36.2	36.1	39.5	144	3	84	88	142	0	83	82	88
34	F	42	Floor of mouth	T2	N1	2	3	8	15	YES	11	11.4	10.8	1.82	1.85	1.68	2.27	2.41	2.31	4.65	4.82	4.42	11.1	51.3	49.6	37.5	37.2	153	2	86	86	149	0	85	82	87
35	M	39	Cheek	T1	N0	2	3	7	16	YES	9	9.6	8.5	1.65	1.64	1.66	2.69	2.47	2.73	4.53	4.12	4.62	11	24.3	23.7	35.7	33.7	144	0	88	84	140	1	86	86	90
36	M	54	Tongue	T2	N0	2	4	6	14	YES	9	9.5	8.7	1.71	1.73	1.63	2.34	2.31	2.37	4.43	4.72	4.42	10.5	42.7	48.3	38.4	37.5	136	1	84	79	140	0	80	80	89
37	M	52	Oropharynx	T2	N0	2	3	6	16	NO	10.1	9.6	10.3	1.89	1.86	1.63	2.49	2.44	2.67	4.26	4.33	4.2	9.6	42.8	48.7	27.7	36.2	137	1	86	88	143	0	85	85	91
38	M	47	Cheek	T1	N0	2	5	8	12	YES	11.3	11	12.3	1.89	2.04	1.73	2.64	2.72	2.51	4.12	4.36	4.21	10.7	46.8	45.8	36.8	36.1	142	3	80	84	145	0	80	83	88
39	M	45	Tongue	T2	N1	2	3	9	11	YES	10.5	10.8	10.3	1.97	2.01	1.87	2.28	2.51	2.16	4.77	4.52	4.69	10.9	41.6	48.6	37.2	34.7	140	0	83	86	142	1	82	83	86
40	M	59	Floor of mouth	T2	N0	2	2	8	10	YES	11.3	11.3	12	1.84	1.85	1.85	2.4	2.44	2.36	5.22	5.2	5.25	9.9	52.7	49.7	40.5	37.5	141	2	86	79	141	0	82	80	95
41	M	61	Floor of mouth	T1	N0	2	3	8	15	YES	10.5	10	11	1.88	1.84	1.93	2.2	2.41	2.16	4.55	4.8	4.53	9.7	43.1	36.3	36.8	34.6	139	0	86	88	136	0	85	86	87
42	F	55	Cheek	T2	N1	1	4	6	13	YES	11	11.1	11.1	1.55	1.74	1.61	2.22	2.51	2.21	4.99	5.06	4.9	10.8	31.8	35.6	35.3	30.1	145	1	86	84	142	0	84	84	90
43	M	57	Tongue	T2	N1	2	6	6	13	YES	14	13.3	14.7	1.67	1.55	1.63	2.73	2.31	2.56	4.27	4.22	4.26	11	44.4	48.3	35.7	36.2	146	2	86	83	142	0	86	82	89
44	M	52	gingiva	T2	N0	2	3	7	12	YES	14	13.6	14.5	1.64	1.64	1.66	2.19	2.17	2.15	4.45	4.51	4.36	10.7	44.2	49.7	37.4	39.1	144	1	85	82	140	1	83	82	95
45	M	47	Cheek	T2	N1	2	4	8	10	YES	13	12.3	13.9	1.7	1.75	1.65	2.72	2.58	2.64	4.76	4.72	4.52	9.7	43.7	49.2	30.5	37.5	141	2	86	80	145	0	84	85	91
